# Supplementary material for: RNAi-Mediated Screen of Primary AML Cells Nominates MDM4 as a Therapeutic Target in NK-AML with DNMT3A Mutations
Source: Cells. 2022 Mar 2;11(5):854. doi: 10.3390/cells11050854 (PMC8909053; doi:10.3390/cells11050854)
Supplement: Supplementary file 1 [file cells-11-00854-s001.zip]

Archive with 10 entries (9 files):
- cells-1544439 supplementary new/
- cells-1544439 supplementary new/figureS1.png
- cells-1544439 supplementary new/figureS2_220202.png
- cells-1544439 supplementary new/figureS3_211222.png
- cells-1544439 supplementary new/figureS4_211222.png
- cells-1544439 supplementary new/figureS5_211222.png
- cells-1544439 supplementary new/figureS6.png
- cells-1544439 supplementary new/supplementary.pdf
- cells-1544439 supplementary new/SupTable4.xlsx
- cells-1544439 supplementary new/SupTable5.xlsx
