# Supplementary material for: RNAi-Mediated Screen of Primary AML Cells Nominates MDM4 as a Therapeutic Target in NK-AML with DNMT3A Mutations
Source: Cells. 2022 Mar 2;11(5):854. doi: 10.3390/cells11050854 (PMC8909053; doi:10.3390/cells11050854)
Supplement: Supplementary file 1 [file cells-11-00854-s001.zip › cells-1544439 supplementary new/SupTable4.xlsx]

## Sheet: Sheet1
Table S4: A summary of the mutational information for the screened cohort of NK AML patient samples
Sample#	PatientID	DNMT3A p.882	NPM1 p.W288Xfs*12	FLT3-ITD	Other mutations
1	SYT02	YES	YES	NO	NRAS, IDH1, PTPN11
2	SYT03	YES	YES	YES	NA
3	SYT04	YES	YES	NO	NA
4	SYT06	YES	YES	YES	NA
5	SYT08	YES	YES	YES	NA
6	SYT10	YES	YES	YES	NA
7	SYT13	YES	YES	YES	NA
8	SYT17	YES	YES	YES	NA
9	SYT18	YES	YES	NO	IDH1, IDH2
10	SYT20	YES	YES	YES	NA
11	SYT25	YES	YES	YES	NA
12	SYT26	YES	YES	YES	NA
13	SYT27	YES	YES	YES	NA
14	SYT30	YES	YES	YES	NA
15	SYT34	YES	YES	YES	NA
16	SYT39	YES	YES	YES	NA
17	SYT42	YES	YES	YES	NA
18	SYT45	YES	YES	NO	NA
19	SYT47	YES	YES	YES	NA
20	SYT50	YES	YES	YES	NA
21	SYT51	YES	YES	NO	NRAS, IDH2
22	SYT56	YES	YES	YES	NA
23	SYT59	YES	YES	YES	NA
24	SYT64	YES	YES	YES	NA
25	SYT74	YES	YES	NO	TET2, PTPN11, CEBPA
26	SYT76	YES	YES	YES	NA
27	SAL0313	YES	YES		NA
28	SAL1788	YES	NO	NO	NA
29	SAL1790	YES	YES		NA
30	SAL2353	YES	YES		NA
Screens performed in these patient samples were successful and selected for the pooled analysis. See main text for more details
ITD - internal tandem duplication
