# Supplementary material for: RNAi-Mediated Screen of Primary AML Cells Nominates MDM4 as a Therapeutic Target in NK-AML with DNMT3A Mutations
Source: Cells. 2022 Mar 2;11(5):854. doi: 10.3390/cells11050854 (PMC8909053; doi:10.3390/cells11050854)
Supplement: Supplementary file 1 [file cells-11-00854-s001.zip › cells-1544439 supplementary new/SupTable5.xlsx]

## Sheet: Sheet1
Table S5: viable cell counts acquired through the trypan blue exclusion assay on Day 0 and day 20 of the screen. The last column indicates whether the final cell number is bigger than the initial cell number.
Sample#	PatientID	Initial viable cell count (Day 0)	Final viable cell count (Day 20)	in vitro growth
1	SYT02	4800000	2300000	reduced
2	SYT03	4000000	3500000	reduced
3	SYT04	3000000	4800000	expanded
4	SYT06	2600000	4800000	expanded
5	SYT08	2400000	3800000	expanded
6	SYT10	1900000	4900000	expanded
7	SYT13	5000000	3200000	reduced
8	SYT20	1500000	4000000	expanded
9	SYT25	2300000	3500000	expanded
10	SYT26	3000000	5900000	expanded
11	SYT30-1	1100000	2750000	expanded
12	SYT30-2	1250000	2500000	expanded
13	SYT34ab	5500000	3700000	reduced
14	SYT34c	3700000	3800000	expanded
15	SYT39	2700000	1500000	reduced
16	SYT45	5500000	2800000	reduced
17	SYT47	4500000	1500000	reduced
18	SYT50	700000	1500000	expanded
19	SYT51	280000	350000	expanded
20	SYT56	1000000	4500000	expanded
21	SYT59	1200000	2300000	expanded
22	SYT64a	2500000	16000000	expanded
23	SYT64b	4400000	20000000	expanded
24	SYT76a	4500000	3500000	reduced
25	SYT76b	5500000	2600000	reduced
26	SAL0313c	2200000	600000	reduced
27	SAL0313d	1800000	600000	reduced
28	SAL0313e	2800000	700000	reduced
29	SAL1788c	1900000	4100000	expanded
30	SAL1788d	1500000	4900000	expanded
31	SAL1790b	900000	1600000	expanded
32	SAL1790c	1200000	1500000	expanded
33	SAL2353c	1600000	1500000	reduced
34	SAL2353d	1800000	1300000	reduced
35	SYT17	didn't survive	screen terminated, cells didn't survive in culture
36	SYT27	didn't survive	screen terminated, cells didn't survive in culture
37	SYT42	didn't survive	screen terminated, cells didn't survive in culture
38	SYT18	low	screen terminated, starting cell number too low
39	SYT74	low	screen terminated, starting cell number too low
Screens performed in these patient samples were successful and selected for the pooled analysis. See text for ore details.
A letter after the patient ID indicates a replicate experiment
